# Supplementary material for: Inhibitors of ABCB1 and ABCG2 overcame resistance to topoisomerase inhibitors in small cell lung cancer
Source: Thorac Cancer. 2022 Jun 20;13(15):2142–51. doi: 10.1111/1759-7714.14527 (PMC9346178; doi:10.1111/1759-7714.14527)
Supplement: Supplementary file 11 — Table S1. RNA sequence metrics. Table S2. RNA sequence data of resistant and sensitive parental cell lines. Table S3. Fusion genes of resistant and sensitive parental cell lines. [file TCA-13-2142-s010.xlsx]

## Sheet: Table S1
	Table S1 RNA sequence metrics.
	Alignment Metrics
		SBC-3		SBC-3/VR		SBC-3/SR		SBC-5		SBC-5/VR		SBC-5/SR
		Read1	Read2	Read1	Read2	Read1	Read2	Read1	Read2	Read1	Read2	Read1	Read2
	Total Number of Reads	13503278	13503278	15876755	15876755	5942630	5942630	10437294	10437294	6846020	6846020	7134521	7134521
	Read Length (bp)	76	76	76	76	76	76	76	76	76	76	76	76
	Abundant Reads (% Total)	0.0435	0.0439	0.0543	0.0548	0.0663	0.0664	0.07	0.0705	0.0548	0.0551	0.0629	0.0633
	Total Number of Filtered Reads	645558	645558	991280	991280	427896	427896	779451	779451	409616	409616	486655	486655
	Aligned Reads (% Passing Reads)	0.989	0.989	0.989	0.989	0.9857	0.9857	0.9638	0.9638	0.9642	0.9642	0.9572	0.9572
	Reads with Spliced Alignment (% Aligned Reads)	0.3756	0.4136	0.3724	0.4108	0.3844	0.4183	0.3863	0.4218	0.3821	0.4139	0.3848	0.4183
	Reads Aligned at Multiple Loci (% Aligned Reads)	0.1085	0.1085	0.1292	0.1292	0.1005	0.1005	0.1282	0.1282	0.1302	0.1302	0.1314	0.1314
	Coverage Uniformity Information
		SBC-3	SBC-3/VR	SBC-3/SR	SBC-5	SBC-5/VR	SBC-5/SR
	Reads Aligned to Correct Strand	0.9955	0.996	0.9965	0.997	0.9954	0.9966
	Alignment Information
		SBC-3		SBC-3/VR		SBC-3/SR		SBC-5		SBC-5/VR		SBC-5/SR
	Region	Fold Coverage	% Bases	Fold Coverage	% Bases	Fold Coverage	% Bases	Fold Coverage	% Bases	Fold Coverage	% Bases	Fold Coverage	% Bases
	Coding	48.25x	0.6886	54.04x	0.6702	20.51x	0.6898	35.17x	0.685	23.20x	0.6792	23.93x	0.6842
	UTR	8.10x	0.1768	9.22x	0.1749	3.39x	0.1746	5.91x	0.1763	3.84x	0.1722	3.93x	0.1719
	Intron	0.18X	0.0972	0.21x	0.0968	0.08x	0.0988	0.13x	0.0963	0.09x	0.1035	0.09x	0.0988
	Intergenic	0.05X	0.0374	0.09x	0.0581	0.02x	0.0368	0.04x	0.0424	0.03x	0.0451	0.03x	0.0451
	UTR, untranslated region

## Sheet: Table S2
Table S2 RNA sequence data of resistant and sensitive parental cell lines.
	etoposide resistant cells										SN-38 resistant cells
	GeneName	SBC-3/VR	SBC-3	ratio	log2	SBC-5/VR	SBC-5	ratio	log2		GeneName	SBC-3/SR	SBC-3	ratio	log2	SBC-5/SR	SBC-5	ratio	log2
	ABCB1	1226.25	2.39135	512.787	9.00222	414.671	0.512068	809.797	9.66142		ABCG2	488.534	0.378723	1289.95	10.3331	195.242	0.086402	2259.69	11.1419
	LRRC66	0.175792	0.031819	5.52475	2.46591	0.799348	0.039528	20.2223	4.33788		GRIP1	0.516904	0.045815	11.2824	3.496	4.27004	0.084926	50.2795	5.6519
	ERC2	0.191171	0.037169	5.14329	2.36269	0.886936	0.046516	19.0673	4.25303		CA2	0.929365	0.191874	4.84362	2.27609	3.59643	0.105281	34.1603	5.09425
	CRB1	0.187568	0.044207	4.24295	2.08507	1.25774	0.082481	15.2489	3.93063		CALCRL	5.69883	0.234205	24.3326	4.60482	3.2716	0.11962	27.35	4.77347
	RHCE	1.97275	0.475633	4.14763	2.05229	16.7565	2.32207	7.21617	2.85123		FST	14.4823	0.544683	26.5885	4.73273	16.6629	0.793222	21.0066	4.39277
	DNAH5	0.096011	0.013494	7.11509	2.83088	0.349167	0.050358	6.93369	2.79362		FBN2	0.058077	0.009409	6.17249	2.62585	3.5574	0.232148	15.3239	3.93771
	SLC9B1	1.13533	0.276643	4.10394	2.03701	5.85609	0.844712	6.93264	2.79341		GRIK2	4.27662	0.448989	9.52501	3.25172	2.09636	0.155842	13.4518	3.74973
	DLEC1	0.637877	0.089851	7.09928	2.82767	0.141782	0.02192	6.46816	2.69335		SYBU	28.5889	3.45032	8.28587	3.05065	0.724066	0.056095	12.9079	3.69018
	FAM85A	0.68532	0.11615	5.9003	2.56079	4.08865	0.636357	6.42509	2.68372		MDGA2	0.353835	0.051667	6.84838	2.77576	1.137	0.097673	11.6409	3.54113
	ARRDC4	2.27671	0.545145	4.17633	2.06224	9.71974	1.60093	6.0713	2.602		CLDN1	0.295384	0.04805	6.14743	2.61998	0.647794	0.060416	10.7222	3.42253
	TAS2R5	1.14899	0.273328	4.20372	2.07167	2.9811	0.559254	5.33049	2.41427		TTN	0.018375	0.003065	5.99511	2.58379	0.048807	0.005107	9.55688	3.25654
	QPCT	5.3523	0.088017	60.8098	5.92623	0.50676	0.108854	4.65541	2.21891		SPP1	15.771	0.306462	51.4614	5.68542	31.3686	3.46147	9.06223	3.17987
	LOC653653	0.863905	0.203298	4.24945	2.08728	1.16269	0.255821	4.54494	2.18426		CYP4F11	0.378804	0.073196	5.1752	2.37161	0.356029	0.045002	7.9114	2.98393
	SCN4B	121.073	18.9396	6.3926	2.6764	0.837673	0.184374	4.54334	2.18375		CSMD3	0.8506	0.008969	94.8378	6.56739	1.58531	0.200991	7.88745	2.97956
	ABCA12	0.868877	0.210538	4.12694	2.04507	0.072382	0.015946	4.53919	2.18244		LRRC66	0.19693	0.031819	6.18907	2.62972	0.307629	0.039528	7.78256	2.96024
	SYBU	14.0419	3.45032	4.06974	2.02494	0.243149	0.056095	4.33459	2.1159		CACNA1E	1.07555	0.013884	77.4669	6.27551	0.861963	0.111095	7.75879	2.95583
	AIFM3	0.267547	0.056741	4.71523	2.23733	6.3605	1.52073	4.18254	2.06438		RTN1	18.2585	0.833524	21.9052	4.4532	4.18334	0.565449	7.39827	2.88719
	CDYL2	0.068826	0.014528	4.73747	2.24412	2.60827	0.648349	4.02294	2.00825		ZNF860	9.20306	1.09478	8.40631	3.07147	3.85414	0.552014	6.98196	2.80363
	TMEM266	0.079889	0.355142	0.224949	-2.15233	1.58107	6.55762	0.241104	-2.05228		NR4A3	3.84401	0.275961	13.9295	3.80008	3.48952	0.517784	6.73933	2.75261
	SLIT2	0.034425	3.07335	0.0112011	-6.48021	1.97894	8.4989	0.232846	-2.10255		PCDH9	1.05179	0.070374	14.9457	3.90166	0.583291	0.087828	6.64129	2.73146
	GINS4	1.88984	11.5421	0.163735	-2.61057	1.52244	6.59148	0.230971	-2.11422		ACVR1C	3.51602	0.522925	6.72376	2.74927	0.262678	0.041435	6.33952	2.66437
	ADGRV1	0.029552	0.29324	0.100778	-3.31075	0.324267	1.44166	0.224926	-2.15248		PXDNL	0.095431	0.023068	4.13694	2.04857	0.357208	0.056806	6.28821	2.65265
	IFI16	0.037549	1.89145	0.019852	-5.65457	0.089076	0.417302	0.213457	-2.22798		NRP2	49.0508	7.40401	6.62489	2.7279	0.322979	0.051533	6.26742	2.64787
	MTUS1	0.187163	0.978288	0.191317	-2.38596	1.07117	5.06052	0.211671	-2.2401		FAS	68.8154	9.4931	7.24898	2.85778	5.1804	0.863072	6.00228	2.58551
	SLITRK5	0.408092	7.19261	0.0567377	-4.13955	0.805027	4.00735	0.200888	-2.31554		ANKRD24	1.99267	0.191654	10.3973	3.37813	5.15919	0.880008	5.86266	2.55156
	LRCH2	0.086683	1.22867	0.07055	-3.82521	0.405211	2.04804	0.197853	-2.3375		LAMA2	0.161414	0.029488	5.47389	2.45257	0.207714	0.0365	5.69079	2.50863
	POU5F1B	7.22884	35.2972	0.204799	-2.28772	0.44424	2.27093	0.195621	-2.35387		SEMA3C	0.588825	0.0722	8.15547	3.02777	168.546	30.8997	5.45461	2.44748
	PCDHB9	0.030641	0.37394	0.081941	-3.60927	0.064875	0.378656	0.17133	-2.54515		CREB5	1.74221	0.285316	6.10624	2.61029	0.256435	0.047851	5.35903	2.42197
	CDH2	7.83591	39.0637	0.200593	-2.31766	0.189971	1.11887	0.169788	-2.55819		TMEM132B	0.499282	0.073936	6.75289	2.75551	0.1629	0.030616	5.32075	2.41163
	GALNT13	0.069927	0.526856	0.132725	-2.91349	0.10979	0.817299	0.134333	-2.89612		SNORD116-9	5077.86	904.958	5.61115	2.4883	7236.81	1453.56	4.97868	2.31576
	GMPR	1.8176	7.6456	0.237732	-2.07259	0.424691	3.44078	0.123429	-3.01825		SEMA6A	3.3076	0.75352	4.38953	2.13407	2.19846	0.455503	4.82644	2.27096
	H19	9.82926	323.414	0.0303922	-5.04015	0.528834	4.7075	0.112339	-3.15407		IGFN1	0.035513	0.008539	4.15892	2.05621	0.049967	0.01039	4.80914	2.26578
	ZFHX4	0.083298	1.84778	0.0450801	-4.47136	0.014547	0.130885	0.111143	-3.16951		DRAXIN	13.0418	1.15041	11.3367	3.50292	0.954798	0.199209	4.79295	2.26091
	PTPRK	0.298057	3.39466	0.0878017	-3.50961	0.215869	2.59345	0.0832363	-3.58664		SNORA5C	152.653	36.6382	4.16649	2.05883	63.8833	13.3393	4.78912	2.25976
	PLXDC2	0.009721	0.34876	0.027873	-5.16499	0.023128	0.349515	0.0661717	-3.91764		EGR2	1.28018	0.194682	6.57573	2.71715	11.7246	2.50323	4.68378	2.22767
	ADGRL2	1.08355	7.94431	0.136393	-2.87416	0.072955	1.58273	0.0460945	-4.43926		ANKRD1	2.67765	0.238233	11.2396	3.49052	0.685656	0.14865	4.61255	2.20557
	TRPS1	0.023231	0.351692	0.066055	-3.92019	0.154667	5.70498	0.0271109	-5.20499		ERC2	0.228916	0.037169	6.15879	2.62265	0.214335	0.046516	4.60777	2.20407
											MAPK10	1.04105	0.038277	27.1979	4.76542	0.109935	0.024091	4.56332	2.19008
											NR4A2	1.35246	0.192468	7.02691	2.81289	7.4574	1.65934	4.4942	2.16806
											GBP3	4.62073	0.498259	9.27375	3.21315	0.859314	0.196114	4.38171	2.13149
											SERPINI1	0.865542	0.085121	10.1684	3.34602	11.1225	2.56979	4.32816	2.11375
											FAM198B	2.86462	0.160238	17.8773	4.16005	9.5104	2.20138	4.3202	2.1111
											AMY2B	17.6133	1.60792	10.9541	3.4534	5.3723	1.27641	4.20891	2.07345
											KALRN	3.10705	0.145507	21.3533	4.41638	0.292877	0.07261	4.03356	2.01205
											GEM	14.4464	0.866954	16.6634	4.05861	3.22697	0.804873	4.00929	2.00335
											MAMSTR	0.221152	1.24985	0.176943	-2.49864	0.428703	1.83274	0.233914	-2.09595
											F5	0.764514	5.13298	0.148942	-2.74718	0.067095	0.290677	0.230823	-2.11514
											INAVA	0.061819	1.13134	0.0546425	-4.19383	0.289621	1.37517	0.210607	-2.24737
											LOC389765	0.149343	3.17925	0.0469743	-4.41198	0.41964	2.14744	0.195414	-2.35539
											RAB39B	0.081408	0.512518	0.158839	-2.65436	0.685028	3.95922	0.173021	-2.53098
											LOC100996740	0.251368	1.46052	0.172108	-2.53861	1.64229	9.93985	0.165223	-2.59751
											GABPB1-IT1	0.063821	0.279934	0.227986	-2.13298	0.059924	0.393031	0.152466	-2.71344
											LINC00869	0.092697	0.683781	0.135565	-2.88294	0.216264	1.45964	0.148163	-2.75475
											EPB41L4A	0.134021	0.554295	0.241786	-2.04819	0.058606	0.420998	0.139207	-2.84469
											FAXDC2	0.26572	1.12519	0.236155	-2.08219	0.810776	6.32452	0.128196	-2.96358
											STRA6	5.62925	78.3845	0.0718159	-3.79955	0.087671	0.72292	0.121273	-3.04366
											CLEC11A	0.417855	1.84591	0.226368	-2.14326	3.51673	30.4323	0.115559	-3.1133
											LPA	1.08515	4.66036	0.232846	-2.10255	0.027536	0.329516	0.083565	-3.58096
											LOC100996842	0.997261	4.44596	0.224307	-2.15645	0.340006	7.11141	0.0478113	-4.3865
											ZNF717	0.078439	3.66999	0.0213731	-5.54806	0.210472	5.11085	0.0411814	-4.60186

## Sheet: Table S3
Table S3 Fusion genes of resistant and sensitive parental cell lines.
Fusion calls
SBC-3	Gene1	Breakpoint1	Gene2	Breakpoint2
	BRD4	chr19:15,364,963:-	NUTM1	chr15:34,640,165:+
	HERC1	chr15:64,056,295:-	CIAO2A	chr15:64,367,736:-
	GATAD2B	chr1:153,895,208:-	RAB13	chr1:153,957,256:-
	ARID5B	chr10:63,760,079:+	TMEM26	chr10:63,188,703:+
	PLA2G4A	chr1:186,880,521:+	HMCN1	chr1:185,878,469:+
	RPL5;SNORA66	chr1:93,306,194:+	SPATA17	chr1:218,040,412:-
	ZNF300	chr5:150,283,426:-	ZNF300P1	chr5:150,323,434:-
	MEST	chr7:130,138,316:+	CPA5	chr7:130,007,211:+
	NFIB	chr9:14,306,987:-	ZDHHC21	chr9:14,640,009:-
	TNPO2	chr19:12,825,635:-	NFIX	chr19:13,208,091:-
	RPSAP52	chr12:66,220,622:-	HMGA2	chr12:66,221,779:+
	ACTB	chr7:5,568,197:-	POTEI	chr2:131,221,188:-
	RPS15A	chr16:18,794,299:-	RPS15AP10	chr1:46,111,553:-
	ENO1	chr1:8,928,077:-	EDARADD	chr1:236,646,705:+
SBC-3/VR	Gene1	Breakpoint1	Gene2	Breakpoint2
	BRD4	chr19:15,364,963:-	NUTM1	chr15:34,640,165:+
	GATAD2B	chr1:153,895,208:-	RAB13	chr1:153,957,256:-
	HERC1	chr15:64,056,295:-	CIAO2A	chr15:64,367,736:-
	RPL5;SNORA66	chr1:93,306,194:+	SPATA17	chr1:218,040,412:-
	TNPO2	chr19:12,825,635:-	NFIX	chr19:13,208,091:-
	NFIB	chr9:14,306,987:-	ZDHHC21	chr9:14,640,009:-
	NFIB	chr9:14,306,987:-	ZDHHC21	chr9:14,619,679:-
	ENO1	chr1:8,928,072:-	EDARADD	chr1:236,646,701:+
SBC-3/SR	Gene1	Breakpoint1	Gene2	Breakpoint2
	AFF1	chr4:87,869,720:+	PTPN13	chr4:87,593,515:+
	BRD4	chr19:15,364,963:-	NUTM1	chr15:34,640,165:+
	RPL5;SNORA66	chr1:93,306,194:+	SPATA17	chr1:218,040,412:-
SBC-5	Gene1	Breakpoint1	Gene2	Breakpoint2
	RPS6KB1	chr17:57,970,685:+	VMP1	chr17:57,842,331:+
	JAM3	chr11:133,939,053:+	KIRREL3	chr11:126,432,807:-
	ACTB	chr7:5,568,197:-	POTEI	chr2:131,221,188:-
	RPS6KB1	chr17:57,970,685:+	VMP1	chr17:57,886,156:+
	ACTB	chr7:5,568,309:-	ACTA1	chr1:229,568,435:-
	HSP90AB1	chr6:44,218,111:+	HSP90AB4P	chr15:58,984,707:-
	ENO1	chr1:8,926,351:-	EDARADD	chr1:236,647,037:+
SBC-5/VR	Gene1	Breakpoint1	Gene2	Breakpoint2
	RPS6KB1	chr17:57,970,685:+	VMP1	chr17:57,842,331:+
	JAM3	chr11:133,939,053:+	KIRREL3	chr11:126,432,807:-
	CELF1	chr11:47,508,302:-	MTCH2	chr11:47,657,123:-
	ZCCHC17	chr1:31,783,009:+	DCAF10	chr9:37,854,775:+
	ENO1	chr1:8,928,072:-	EDARADD	chr1:236,646,701:+
SBC-5/SR	Gene1	Breakpoint1	Gene2	Breakpoint2
	CELF1	chr11:47,508,302:-	MTCH2	chr11:47,657,123:-
	JAM3	chr11:133,939,053:+	KIRREL3	chr11:126,432,807:-
	ACTB	chr7:5,568,197:-	POTEI	chr2:131,221,188:-
	RPL13AP5;RPL13A	chr19:49,995,014:+	RPL13AP20	chr12:13,028,903:+
